# Supplementary material for: Global Profiling of Genes Expressed in the Silk Glands of Philippine-Reared Mulberry Silkworms (Bombyx mori)
Source: Insects. 2022 Jul 24;13(8):669. doi: 10.3390/insects13080669 (PMC9329738; doi:10.3390/insects13080669)
Supplement: Supplementary file 1 [file insects-13-00669-s001.zip]

Archive with 1 entries (1 files):
- insects-1808631-supplementary.pdf
